# Supplementary material for: Comprehensive molecular profiling of Taiwanese breast cancers revealed potential therapeutic targets: prevalence of actionable mutations among 380 targeted sequencing analyses
Source: BMC Cancer. 2021 Feb 25;21:199. doi: 10.1186/s12885-021-07931-4 (PMC7908797; doi:10.1186/s12885-021-07931-4)
Supplement: Supplementary file 1 — Additional file 1. A tab-separated values (Additional file 1.tsv) file showed 36 pairwise comparisons of actionable genes. [file 12885_2021_7931_MOESM1_ESM.tsv]

A	B	Neither	A Not B	B Not A	Both	Log2 Odds Ratio	p-Value	q-Value	Tendency
BRCA1	BRCA2	348	7	12	5	>3	<0.001	0.003	Co-occurrence
BRCA1	PIK3CA	219	12	141	0	<-3	0.003	0.053	Mutual exclusivity
PIK3CA	AKT1	212	138	19	3	-2.044	0.011	0.128	Mutual exclusivity
ERBB2	ERBB3	285	83	1	3	>3	0.040	0.360	Co-occurrence
BRCA2	PIK3CA	217	14	138	3	-1.569	0.061	0.392	Mutual exclusivity
ERBB2	PTEN	265	84	21	2	-1.735	0.067	0.392	Mutual exclusivity
ERBB2	AKT1	266	84	20	2	-1.659	0.081	0.392	Mutual exclusivity
ERBB2	MDM2	282	82	4	4	1.782	0.087	0.392	Co-occurrence
BRCA1	PTEN	339	10	21	2	1.691	0.165	0.604	Co-occurrence
ESR1	MDM2	329	35	6	2	1.648	0.184	0.604	Co-occurrence
PTEN	ESR1	316	19	33	4	1.011	0.185	0.604	Co-occurrence
ERBB2	ESR1	255	80	31	6	-0.697	0.202	0.605	Mutual exclusivity
ERBB2	PIK3CA	181	50	105	36	0.312	0.230	0.605	Co-occurrence
PTEN	AKT1	327	23	22	0	<-3	0.235	0.605	Mutual exclusivity
BRCA2	PTEN	334	15	21	2	1.084	0.283	0.647	Co-occurrence
PIK3CA	ESR1	210	125	21	16	0.356	0.296	0.647	Co-occurrence
ESR1	ERBB3	332	36	3	1	1.620	0.344	0.647	Co-occurrence
BRCA2	AKT1	333	17	22	0	<-3	0.346	0.647	Mutual exclusivity
PIK3CA	MDM2	225	139	6	2	-0.890	0.359	0.647	Mutual exclusivity
PIK3CA	PTEN	218	131	13	10	0.356	0.359	0.647	Co-occurrence
BRCA1	AKT1	338	12	22	0	<-3	0.476	0.786	Mutual exclusivity
BRCA2	ESR1	319	16	36	1	-0.853	0.480	0.786	Mutual exclusivity
PIK3CA	ERBB3	228	140	3	1	-0.881	0.511	0.800	Mutual exclusivity
ERBB2	BRCA1	277	83	9	3	0.154	0.551	0.801	Co-occurrence
ERBB2	BRCA2	273	82	13	4	0.035	0.581	0.801	Co-occurrence
PTEN	MDM2	341	23	8	0	<-3	0.597	0.801	Mutual exclusivity
AKT1	MDM2	342	22	8	0	<-3	0.611	0.801	Mutual exclusivity
ESR1	AKT1	315	35	20	2	-0.152	0.623	0.801	Mutual exclusivity
BRCA1	ESR1	324	11	36	1	-0.290	0.661	0.820	Mutual exclusivity
BRCA2	MDM2	347	17	8	0	<-3	0.685	0.822	Mutual exclusivity
BRCA1	MDM2	352	12	8	0	<-3	0.767	0.854	Mutual exclusivity
PTEN	ERBB3	345	23	4	0	<-3	0.774	0.854	Mutual exclusivity
AKT1	ERBB3	346	22	4	0	<-3	0.783	0.854	Mutual exclusivity
BRCA2	ERBB3	351	17	4	0	<-3	0.829	0.877	Mutual exclusivity
BRCA1	ERBB3	356	12	4	0	<-3	0.877	0.902	Mutual exclusivity
MDM2	ERBB3	360	8	4	0	<-3	0.916	0.916	Mutual exclusivity
